# Supplementary material for: Carbon/Nitrogen Imbalance Associated with Drought-Induced Leaf Senescence in Sorghum bicolor
Source: PLoS One. 2015 Aug 28;10(8):e0137026. doi: 10.1371/journal.pone.0137026 (PMC4552878; doi:10.1371/journal.pone.0137026)
Supplement: S1 Dataset — (XLSX) [file pone.0137026.s001.xlsx]

## Sheet: Water status
Soil water content						Leaf water potential
	Mean		SD				Mean		SD
Time(d)	Control	Drought	Control	Drought		Time(d)	Control	Drought	Control	Drought
0	88.8375	88.7754	0.448875	0.236418		0	-0.018	-0.018	0.0109545	0.0109545
0.5	84.981	84.8917	0.83542	0.531906		5	-0.008	-0.024	0.00447214	0.00894427
1	88.7459	85.6751	0.153248	0.480733		7	-0.012	-0.021	0.00447214	0.0369685
1.5	84.461	81.523	0.583031	0.662185		8	-0.022	-0.042	0.0216795	0.0130384
2	88.7004	82.0153	0.232154	0.454103		12	-0.0125	-0.138	0.005	0.0736206
2.5	83.8413	77.3269	0.690928	0.80585		14	-0.0325	-0.33	0.015	0.0621825
3	88.8896	78.0415	0.326969	0.461008		16	-0.02	-0.62	0.00816497	0.207204
3.5	82.1506	71.7121	0.974183	0.922954
4	88.894	72.7655	0.283412	0.389957
4.5	80.6427	65.0521	1.03517	1.08234
5	89.1221	66.2838	0.393903	0.617663		Leaf relative water content
5.5	81.6284	59.4022	0.841029	0.977106			Mean		SD
6	89.0077	60.8197	0.351596	0.412404		Time(d)	Control	Drought	Control	Drought
6.5	79.5535	52.3808	1.27508	1.53773		0	94.68	94.68	0.414166	0.414166
7	88.9967	55.1125	0.36557	0.356277		5	89.3467	89.1407	2.63417	2.19161
7.5	81.6343	48.8558	0.851114	1.25389		8	90.1187	88.9209	1.55875	1.46073
8	88.8984	50.2932	0.309398	0.445765		12	85.5607	84.5316	1.81324	3.22856
8.5	83.4804	45.9502	0.723975	0.911189		14	86.8665	69.4608	1.75805	6.43196
9	89.0957	47.7716	0.297302	0.406408		16	84.6744	67.1822	2.73074	2.75104
9.5	85.0478	44.2328	0.557108	0.809652
10	87.6215	45.3226	2.0871	0.523262
10.5	85.0074	41.014	0.393903	0.617663
11	89.0215	43.0426	0.851114	1.25389
11.5	80.004	35.6124	2.79536	2.06028
12	89.3242	38.6027	0.497318	0.444624
12.5	80.6405	32.3564	1.24372	1.12563
13	89.2857	34.3053	0.773775	0.372708
13.5	81.4142	29.1262	1.68092	1.31044
14	89.337	30.7614	0.373914	2.0374
14.5	83.6227	27.4292	1.89629	0.800471
15	89.0282	28.0426	2.54078	0.395671
15.5	82.3369	25.4346	1.92974	0.882799
16	88.806	26.6624	2.46182	0.262875
16.5	84.918	24.4745	0.977919	0.604653
17	89.7438	25.3218	0.875398	0.225599

## Sheet: Leaf senescence smptons
Photosynthesis rates
	Mean		SD
Time(d)	Control	Drought	Control	Drought
0	27.5365	27.5365	0.330787	0.330787
3	27.0954	26.37	1.61377	0.940874
4	27.0133	27.0685	1.7148	2.46325
5	26.3315	26.455	2.36403	1.05679
7	26.5088	26.666	1.31891	3.06608
8	27.142	28.939	1.7246	0.601861
10	26.8882	25.8481	1.3178	1.94446
12	24.5591	13.4009	0.942776	4.33675
13	24.7764	5.3934	2.05897	1.25888
14	23.734	2.9379	0.63203	1.88628
15	24.8259	3.00431	2.94285	0.17953
Fv/Fm
	Mean		SD
Time(d)	Control	Drought	Control	Drought
0	0.811	0.811	0.00374166	0.00374166
5	0.797	0.797667	0.0060553	0.00152753
8	0.788	0.79125	0.00391578	0.0025
11	0.78075	0.77125	0.00359398	0.0125
12	0.7825	0.78375	0.00450925	0.00411299
13	0.78275	0.7408	0.00287228	0.0444488
14	0.77675	0.70175	0.0110868	0.0397524
15	0.781	0.72125	0.001	0.0346254
16	0.782	0.46775	0.00173205	0.0954162
Chlorophyll content
	Mean		SD
Time(d)	Control	Drought	Control	Drought
0	14.6762	14.6762	1.08932	1.08932
5	15.074	16.2565	1.5053	1.39297
8	17.0722	15.3926	0.440725	0.645356
12	15.8869	14.6277	0.321896	0.960488
14	16.4364	10.2791	1.30901	0.694101
16	17.6814	7.78699	0.430351	0.56077

## Sheet: qRT-PCR
		Mean		SE
WRKY53		Control	Drought	Control	Drought
	0	1	1	0.333333	0.0103968
	5	1.17568	0.56899	0.423565	0.0976233
	8	0.510531	0.48273	0.174879	0.18852
	12	0.571605	2.14205	0.120968	0.55291
	14	0.414972	0.930825	0.0158124	0.304527
CHS		Control	Drought	Control	Drought
	0	1	1	0.739607	0.154706
	5	0.97858	2.26333	0.523565	1.5426
	8	1.97	0.874401	0.374879	0.628266
	12	0.728884	1.48462	0.320968	0.832809
	14	1.43243	6.71725	0.331466	2.34676
GLN1;4		Control	Drought	Control	Drought
	0	1	1	0.161464	0.184995
	5	1.26334	1.2685	0.279878	0.305985
	8	0.730269	1.23402	0.0202422	0.430238
	12	0.932516	1.44381	0.147419	0.00283928
	14	1.37094	2.53731	0.302832	0.514361
NTR2;5		Control	Drought	Control	Drought
	0	1	1	0.514169	0.464106
	5	1.76705	1.10114	0.781107	0.534688
	8	0.574609	4.37328	0.177246	1.79493
	12	1.76973	7.719	0.141379	3.17167
	14	2.12006	3.09869	0.764845	1.04243
LHCB1;4		Control	Drought	Control	Drought
	0	1	1	0.339208	0.0623024
	5	0.508347	0.943099	0.0246458	0.248846
	8	0.323484	0.529808	0.0257311	0.369692
	12	0.285838	0.220628	0.0845702	0.0610651
	14	0.549177	0.197644	0.159003	0.0990805
RBCS1A		Control	Drought	Control	Drought
	0	1	1	0.33641	0.161464
	5	0.630613	0.496251	0.0283928	0.126162
	8	0.298865	0.576274	0.0542875	0.328698
	12	0.66936	0.533635	0.185265	0.0999909
	14	0.983352	0.518588	0.221088	0.148498

## Sheet: CN balance
Soluble sugars
	Mean		SE
Time(d)	Control	Drought	Control	Drought
0	21.9154	21.9154	3.4581	3.4581
5	29.3151	34.6373	3.26861	1.37004
8	28.8004	39.3527	1.76117	5.14612
12	28.0011	38.8629	2.16915	1.82231
14	20.1821	40.7741	0.217562	2.15395
16	20.5369	37.1708	3.89387	2.44382
Starch
	Mean		SE
Time(d)	Control	Drought	Control	Drought
0	19.8215	19.8215	3.70984	3.70984
5	17.5727	14.1408	1.30132	2.19538
8	13.5541	11.3828	1.7563	1.62142
12	12.4856	11.9929	0.129042	0.848606
14	15.9496	17.6937	2.58517	2.95413
16	12.9837	16.6509	1.45431	2.43716
Total non-structural sugars
	Mean		SE
Time(d)	Control	Drought	Control	Drought
0	41.7369	41.7369	6.26861	6.26861
5	46.8878	48.7782	3.47081	1.92604
8	42.3545	50.7354	3.4804	4.56944
12	40.8208	50.8558	2.1369	2.41406
14	36.1317	58.4678	2.77721	3.69308
16	33.5206	53.8217	5.03325	4.84025
Total nitrogen content
	Mean		SE
Time(d)	Control	Drought	Control	Drought
0	26.4265	26.4265	0.414661	0.414661
5	26.8656	26.2601	0.517328	0.730485
8	22.6689	22.8571	0.43223	1.19069
12	24.965	21.6294	0.592341	0.98191
14	25.5239	18.3508	0.179108	0.872604
16	24.1927	15.1638	0.855484	0.0680866
Soluble proteins
	Mean		SE
Time(d)	Control	Drought	Control	Drought
0	54.924	54.924	4.23753	4.23753
5	47.1796	49.9632	3.21854	0.438084
8	40.7119	38.8917	1.48213	0.498682
12	46.5318	38.1778	6.3092	0.965913
14	52.4328	34.5153	4.82674	2.37768
16	40.0477	24.055	0.601959	2.00667
Free amino acids
	Mean		SE
Time(d)	Control	Drought	Control	Drought
0	16.1783	16.1783	1.14424	1.14424
5	15.597	15.8423	0.817425	0.961045
8	17.2877	14.2013	0.168076	0.812186
12	15.6502	10.006	0.35433	0.701751
14	16.8129	7.5134	0.905619	0.366144
16	13.2935	7.83307	0.847099	1.46871
C:N ratio
	Mean		SE
Time(d)	Control	Drought	Control	Drought
0	1.57935	1.57935	0.237209	0.237209
5	1.74527	1.8575	0.129192	0.0733448
8	1.8684	2.21968	0.153532	0.199913
12	1.60224	2.35123	0.0855957	0.11161
14	1.4156	3.18612	0.108808	0.201249
16	1.38557	3.54936	0.208048	0.319198
