# Supplementary material for: Carbon/Nitrogen Imbalance Associated with Drought-Induced Leaf Senescence in Sorghum bicolor
Source: PLoS One. 2015 Aug 28;10(8):e0137026. doi: 10.1371/journal.pone.0137026 (PMC4552878; doi:10.1371/journal.pone.0137026)
Supplement: S2 Dataset — (XLSX) [file pone.0137026.s002.xlsx]

## Sheet: Sheet1
Fv/Fm
	Mean		SE
Leaf position	Control	Drought	Control	Drought
8	0.780667	0.16	0.00404145	0.075
9	0.782	0.46775	0.000866025	0.0477081
10	0.785667	0.59475	0.00251661	0.0329934
11	0.794	0.64975	0.00278388	0.0491924
12	0.794333	0.747	0.00288675	0.0270586
13	0.806		0.0015
Chlorophyll content
	Mean		SE
Leaf position	Control	Drought	Control	Drought
8	12.1815	3.00211	1.13312	1.17583
9	15.2679	4.87556	1.35572	1.27064
10	15.6194	7.05706	0.592452	0.610213
11	19.7586	11.3552	0.303686	0.961769
12	17.1157	15.8161	1.39776	0.788399
13	17.5009		0.510213
Soluble sugars
	Mean		SE
Leaf position	Control	Drought	Control	Drought
8	39.7271	48.8889	1.99496	2.7251
9	34.8161	48.8648	0.161739	4.2541
10	38.3993	55.5353	0.461616	3.03896
11	27.8728	58.7096	1.3185	1.12772
12	26.7129	57.4767	0.249286	0.372285
13	21.236		0.0320862
Starch
	Mean		SE
Leaf position	Control	Drought	Control	Drought
8	15.4718	15.694	2.84849	0.219001
9	11.3855	16.2533	1.14658	2.80944
10	15.2399	15.5824	1.54099	1.09978
11	8.0095	9.87741	0.217645	0.0445439
12	12.7407	11.469	1.0761	2.80147
13	9.03795		0.0211443
Total non-structural sugars
	Mean		SE
Leaf position	Control	Drought	Control	Drought
8	55.1989	64.5829	3.28197	2.94396
9	46.2016	65.1182	0.984843	7.06152
10	53.6392	71.1177	1.07938	3.93918
11	35.8823	68.587	1.10085	1.17227
12	39.4535	68.9457	0.826816	2.58429
13	30.274		0.0109419
Total nitrogen content
	Mean		SE
Leaf position	Control	Drought	Control	Drought
8	23.7384	10.7186	0.414661	1.41466
9	25.5965	11.9537	0.517328	0.730485
10	25.6685	16.7623	0.43223	1.19069
11	30.1049	21.4509	0.592341	0.98191
12	29.8665	26.6671	0.179108	0.872604
13	29.0216		0.855484
C:N ratio
	Mean		SE
Leaf position	Control	Drought	Control	Drought
8	2.3253	6.02532	0.138256	0.27466
9	1.805	5.44755	0.0384758	0.590741
10	2.08969	4.24271	0.0420506	0.235002
11	1.19191	3.1974	0.0365673	0.0546489
12	1.321	2.58542	0.0276838	0.0969092
13	1.04315		0.000377026
