# Supplementary material for: Carbon/Nitrogen Imbalance Associated with Drought-Induced Leaf Senescence in Sorghum bicolor
Source: PLoS One. 2015 Aug 28;10(8):e0137026. doi: 10.1371/journal.pone.0137026 (PMC4552878; doi:10.1371/journal.pone.0137026)
Supplement: S3 Dataset — (XLSX) [file pone.0137026.s003.xlsx]

## Sheet: Chlorophyll
	Mean		SE
	Control	Mannitol	Control	Mannitol
LCLN	2.33727	1.81047	0.184453	0.114777
LCHN	2.60419	2.14193	0.17959	0.0266384
HCLN	1.8138	1.34468	0.181231	0.0789418
HCHN	2.61627	2.14491	0.0888342	0.128377
